# Supplementary material for: The physiological response of the deep-sea coral Solenosmilia variabilis to ocean acidification
Source: PeerJ. 2018 Jul 20;6:e5236. doi: 10.7717/peerj.5236 (PMC6055589; doi:10.7717/peerj.5236)
Supplement: Data S1 — Growth rates (mm, bi-monthly) Polyp mortality (bi-monthly) Coenenchyme loss (% remaining in the red colour channel) Respiration (µmol O2 mg protein −1 h−1). [file peerj-06-5236-s001.xlsx]

## Sheet: Coenenchyme
Unique ID		Relative	% deviation			Unique ID		Relative	% deviation			Unique ID		Relative	% deviation			Unique ID		Relative	% deviation			Unique ID		Relative	% deviation			Unique ID		Relative	% deviation
942871.1	con	39.4195	100	0		942871.1	con	37.7912	95.8694	2		942871.1	con	37.8119	95.9218	4		942871.1	con	37.8119	95.9218	6		942871.1	con	38.9151	98.7205	8		942871.1	con	37.3583	94.7711	10
942871.2	exp	37.1652	100	0		942871.2	exp	33.9739	91.413	2		942871.2	exp	34.0237	91.5471	4		942871.2	exp	34.0237	91.5471	6		942871.2	exp	34.4613	92.7246	8		942871.2	exp	34.5244	92.8943	10
942871.3	con	38.5196	100	0		942871.3	con	36.9645	95.963	2		942871.3	con	36.9448	95.9118	4		942871.3	con	36.9448	95.9118	6		942871.3	con	38.6091	100.233	8		942871.3	con	36.9712	95.9805	10
942871.4	exp	36.9298	100	0		942871.4	exp	34.5123	93.4536	2		942871.4	exp	34.5927	93.6714	4		942871.4	exp	34.5927	93.6714	6		942871.4	exp	34.9838	94.7304	8		942871.4	exp	34.53	93.5016	10
942872.0	con	40.3216	100	0		942872.0	con	38.8264	96.2918	2		942872.0	con	38.7867	96.1933	4		942872.0	con	38.7867	96.1933	6		942872.0	con	40.5107	100.469	8		942872.0	con	38.5466	95.598	10
942872.1	exp	41.6927	100	0		942872.1	exp	36.4029	87.3123	2		942872.1	exp	36.3787	87.2544	4		942872.1	exp	36.3787	87.2544	6		942872.1	exp	37.5865	90.1512	8		942872.1	exp	36.2188	86.8708	10
942872.10	exp	39.6571	100	0		942872.10	exp	36.3442	91.6461	2		942872.10	exp	36.332	91.6152	4		942872.10	exp	36.332	91.6152	6		942872.10	exp	37.0545	93.4371	8		942872.10	exp	36.5437	92.1492	10
942872.2	con	41.3015	100	0		942872.2	con	42.1402	102.031	2		942872.2	con	38.7533	93.8304	4		942872.2	con	38.7533	93.8304	6		942872.2	con	42.4538	102.79	8		942872.2	con	39.9345	96.6902	10
942872.3	exp	38.4762	100	0		942872.3	exp	37.6311	97.8037	2		942872.3	exp	36.7308	95.4637	4		942872.3	exp	36.7308	95.4637	6		942872.3	exp	37.0958	96.4123	8		942872.3	exp	36.923	95.9633	10
942872.4	con	37.9847	100	0		942872.4	con	40.3673	106.272	2		942872.4	con	39.8595	104.936	4		942872.4	con	39.8595	104.936	6		942872.4	con	39.327	103.534	8		942872.4	con	39.0642	102.842	10
942872.5	exp	36.2392	100	0		942872.5	exp	35.6368	98.3378	2		942872.5	exp	34.7638	95.9288	4		942872.5	exp	34.7638	95.9288	6		942872.5	exp	35.1476	96.9878	8		942872.5	exp	34.7761	95.9626	10
942872.6	con	40.6864	100	0		942872.6	con	41.3104	101.534	2		942872.6	con	40.7172	100.076	4		942872.6	con	40.7172	100.076	6		942872.6	con	40.6222	99.8424	8		942872.6	con	39.6774	97.5202	10
942872.7	exp	38.7949	100	0		942872.7	exp	37.8741	97.6263	2		942872.7	exp	36.3019	93.5738	4		942872.7	exp	36.3019	93.5738	6		942872.7	exp	36.9195	95.1657	8		942872.7	exp	36.2925	93.5497	10
942872.9	exp	37.4816	100	0		942872.9	exp	35.0725	93.5726	2		942872.9	exp	33.5001	89.3775	4		942872.9	exp	33.5001	89.3775	6		942872.9	exp	33.7115	89.9417	8		942872.9	exp	34.0309	90.7937	10
942873.0	con	36.3422	100	0		942873.0	con	36.4718	100.356	2		942873.0	con	36.3275	99.9597	4		942873.0	con	36.3275	99.9597	6		942873.0	con	37.2653	102.54	8		942873.0	con	36.5926	100.689	10
942873.3	exp	38.6246	100	0		942873.3	exp	36.8702	95.4578	2		942873.3	exp	36.048	93.3292	4		942873.3	exp	36.048	93.3292	6		942873.3	exp	35.9491	93.0731	8		942873.3	exp	36.6683	94.9351	10
942873.4	con	35.5871	100	0		942873.4	con	37.5528	105.524	2		942873.4	con	35.9027	100.887	4		942873.4	con	35.9027	100.887	6		942873.4	con	36.3936	102.266	8		942873.4	con	36.0151	101.203	10
942873.5	exp	35.7426	100	0		942873.5	exp	34.7312	97.1704	2		942873.5	exp	33.7591	94.4506	4		942873.5	exp	33.7591	94.4506	6		942873.5	exp	34.2193	95.7382	8		942873.5	exp	33.9533	94.9939	10
942873.7	exp	36.686	100	0		942873.7	exp	35.1069	95.6957	2		942873.7	exp	34.2364	93.323	4		942873.7	exp	34.2364	93.323	6		942873.7	exp	34.9785	95.3458	8		942873.7	exp	34.5188	94.0927	10
942873.8	con	36.708	100	0		942873.8	con	37.1169	101.114	2		942873.8	con	36.1911	98.592	4		942873.8	con	36.1911	98.592	6		942873.8	con	37.157	101.223	8		942873.8	con	36.3724	99.0858	10
945501.0	con	42.538	100	0		945501.0	con	41.3179	97.1318	2		945501.0	con	39.4757	92.801	4		945501.0	con	39.4757	92.801	6		945501.0	con	41.1334	96.6979	8		945501.0	con	39.2726	92.3236	10
945501.3	con	55.8466	100	0		945501.3	con	41.2688	73.8968	2		945501.3	con	40.4091	72.3574	4		945501.3	con	40.4091	72.3574	6		945501.3	con	41.4369	74.1978	8		945501.3	con	39.264	70.307	10
945502.0	exp	40.5074	100	0		945502.0	exp	37.3125	92.1129	2		945502.0	exp	36.2547	89.5013	4		945502.0	exp	36.2547	89.5013	6		945502.0	exp	36.2477	89.4842	8		945502.0	exp	35.763	88.2876	10
945502.1	exp	39.7588	100	0		945502.1	exp	38.2275	96.1486	2		945502.1	exp	37.6921	94.802	4		945502.1	exp	37.6921	94.802	6		945502.1	exp	37.2034	93.5727	8		945502.1	exp	36.8402	92.6593	10
945901.1	con	43.7251	100	0		945901.1	con	43.7429	100.041	2		945901.1	con	42.4755	97.1421	4		945901.1	con	42.4755	97.1421	6		945901.1	con	43.552	99.6041	8		945901.1	con	41.7889	95.5719	10
945901.3	con	40.0214	100	0		945901.3	con	41.7066	104.211	2		945901.3	con	40.3429	100.803	4		945901.3	con	40.3429	100.803	6		945901.3	con	42.4277	106.013	8		945901.3	con	40.2251	100.509	10
945901.4	exp	42.9435	100	0		945901.4	exp	40.7622	94.9205	2		945901.4	exp	37.7416	87.8866	4		945901.4	exp	37.7416	87.8866	6		945901.4	exp	38.25	89.0704	8		945901.4	exp	37.3562	86.9891	10
945901.5	con	43.4725	100	0		945901.5	con	43.4478	99.9432	2		945901.5	con	42.6347	98.0728	4		945901.5	con	42.6347	98.0728	6		945901.5	con	43.3147	99.6371	8		945901.5	con	40.5683	93.3194	10
945901.6	exp	44.0584	100	0		945901.6	exp	38.2639	86.8481	2		945901.6	exp	36.5917	83.0527	4		945901.6	exp	36.5917	83.0527	6		945901.6	exp	36.609	83.092	8		945901.6	exp	36.5263	82.9042	10
945901.7	exp	38.5115	100	0		945901.7	exp	37.2878	96.8227	2		945901.7	exp	35.66	92.5959	4		945901.7	exp	35.66	92.5959	6		945901.7	exp	35.9591	93.3725	8		945901.7	exp	35.9403	93.3236	10
945901.8	con	41.9188	100	0		945901.8	con	42.1837	100.632	2		945901.8	con	41.1222	98.0997	4		945901.8	con	41.1222	98.0997	6		945901.8	con	42.6543	101.755	8		945901.8	con	40.7778	97.2781	10
945901.9	exp	39.4526	100	0		945901.9	exp	36.9399	93.631	2		945901.9	exp	35.5781	90.1793	4		945901.9	exp	35.5781	90.1793	6		945901.9	exp	35.4115	89.757	8		945901.9	exp	35.1854	89.1839	10
945902.0	con	40.6239	100	0		945902.0	con	41.2623	101.572	2		945902.0	con	40.4479	99.5667	4		945902.0	con	40.4479	99.5667	6		945902.0	con	41.1436	101.279	8		945902.0	con	39.1782	96.4412	10
945902.2	exp	41.7338	100	0		945902.2	exp	38.9102	93.2342	2		945902.2	exp	37.5404	89.952	4		945902.2	exp	37.5404	89.952	6		945902.2	exp	37.8981	90.8089	8		945902.2	exp	37.2027	89.1428	10
945902.3	con	40.9025	100	0		945902.3	con	39.1392	95.6888	2		945902.3	con	39.5506	96.6947	4		945902.3	con	39.5506	96.6947	6		945902.3	con	39.8485	97.423	8		945902.3	con	38.4095	93.9048	10
945902.5	con	38.0288	100	0		945902.5	con	37.9419	99.7714	2		945902.5	con	36.8509	96.9025	4		945902.5	con	36.8509	96.9025	6		945902.5	con	38.148	100.314	8		945902.5	con	36.3035	95.463	10
945902.6	exp	37.7742	100	0		945902.6	exp	36.6995	97.1549	2		945902.6	exp	36.067	95.4804	4		945902.6	exp	36.067	95.4804	6		945902.6	exp	36.7346	97.2477	8		945902.6	exp	35.3675	93.6286	10
945903.1	exp	53.6806	100	0		945903.1	exp	52.3692	97.5571	2		945903.1	exp	35.3151	65.7876	4		945903.1	exp	35.3151	65.7876	6		945903.1	exp	35.365	65.8805	8		945903.1	exp	35.5467	66.2189	10
945903.2	con	53.2974	100	0		945903.2	con	41.0032	76.9327	2		945903.2	con	39.8023	74.6797	4		945903.2	con	39.8023	74.6797	6		945903.2	con	40.055	75.1536	8		945903.2	con	52.5233	98.5475	10

## Sheet: Growth rates
Legnth (A-B)mm																									Legnth (A-C) mm
1			2			GR T1-T2	3			GR T2-T3	4			GR T3-T4	5			GR T4-T5	6			GR T5-T6	Cum GR		1			2			GR T1-T2	3			GR T2-T3	4			GR T3-T4	5			GR T4-T5	6			GR T5-T6	Cum GR
Filename		Length (A-B)mm	Filename		Length (A-B)mm	Length (A-B)mm	Filename		Length (A-B)mm	Length (A-B)mm	Length (A-B)mm		Length (A-B)mm	Length (A-B)mm	Filename		Length (A-B)mm	Length (A-B)mm	Filename		Length (A-B)mm	Length (A-B)mm			Filename		Length (A-C)mm	Filename		Length (A-C)mm	Length (A-C)mm	Filename		Length (A-C)mm	Length (A-C)mm	Filename		Length (A-C)mm	Length (A-C)mm	Filename		Length (A-C)mm	Length (A-C)mm	Filename		Length (A-C)mm	Length (A-C)mm	Length (A-C)mm
94287_3.4_con2B_m.jpg	-88.418	5.874	94287_3.4_con2B_26.11.14_m.jpg	91.575	5.927	0.053	94287_3.4_con2B_27.01.15_m.jpg	-80.508	5.987	0.06	94287_3.4_con2B_25.03.15_m.jpg	178.586	6.119	0.132	942873.4_con2B_26.05.15_m.jpg	176.688	5.999	-0.12	94287_3.4_con2B_30.07.15.jpg	5.258	6.119	0.12	0.245		94590_1.1_con9A_m.jpg	-127.712	21.788	94590_1.1_con9A_26.11.14_m.jpg	-114.635	23.275	1.487	94590_1.1_con9A_27.01.15_m.jpg	-106.262	23.571	0.296	94590_1.1_con9A_25.03.15_m.jpg	-113.619	24.183	0.612	945901.1_con9a_26.05.15_m.jpg	-112.989	23.973	-0.21	destructive	destructive	destructive	2.185	4.37
94287_3.6_con4A_m.jpg	144.805	11.892	94287_3.6_con4A_26.11.14_m.jpg	-31.727	11.526	-0.366	94287_3.6_con4A_27.01.15_m.jpg	-39.012	11.599	0.073	94287_3.6_con4A_25.03.15_m.jpg	-23.31	11.488	-0.111	942873.6_con4A_m.jpg	-38.075	12.047	0.559	destructive	destructive	destructive	#VALUE!	#VALUE!		94590_1.4_exp5B_m.jpg	-120.341	32.889	94590_1.4_exp5B_26.11.14_m.jpg	-119.671	34.804	1.915	94590_1.4_exp5b_27.01.15_m.jpg	-118.97	34.947	0.143	94590_1.4_exp5B_25.03.15_m.jpg	-121.249	34.574	-0.373	945901.4_exp5B_26.05.15_m.jpg	-115.21	34.898	0.324	94590_1.4_exp5b_30.07.15.jpg	59.879	32.422	2.009	4.018
94287_3.7_exp4A_m.jpg	140.711	28.423	94287_3.7_exp4A_26.11.14_m.jpg	-45.051	28.761	0.338	94287_3.7_exp4A_27.01.15_m.jpg	-40.255	28.885	0.124	94287_3.7_exp4A_25.03.15_M.jpg	-40.198	29.29	0.405	942873.7_exp4A_26.05.15_m.jpg	-42.68	29.374	0.084	destructive	destructive	destructive	#VALUE!	#VALUE!		94590_2.0_con9B_m.jpg	73.619	38.062	94590_2.0_con9B_26.11.14_m.jpg	75.998	40.905	2.843	94590_2.0_con9B_27.01.15_m.jpg	67.246	40.949	0.044	94590_2.0_con9B_25.03.15_m.jpg	70.821	41.573	0.624	945902.0_con9B_26.05.15_m.jpg	73.624	41.627	0.054	94590_2.0_con9B_30.07.15.jpg	-108.706	42.227	3.565	7.13
94287_3.8_con4C_m.jpg	103.1	26.314	94287_3.8_con4C_26.11.14_m.jpg	101.189	26.499	0.185	94287_3.8_con4C_27.01.15_m.jpg	104.366	27.256	0.757	94287_3.8_con4C_25.03.15_M.jpg	103.33	26.975	-0.281	942873.8_con4C_26.05.15_m.jpg	96.969	27.085	0.11	94287_3.8_con4C_30.07.15.jpg	-79.776	27.155	0.07	0.841		94590_2.1_exp9B_m.jpg	21.549	10.769	94590_2.1_exp9B_26.11.14_m.jpg	21.763	11.306	0.537	94590_2.1_exp9B_27.01.15.jpg	23.757	11.048	-0.258	94590_2.1_exp9B_25.03.15_m.jpg	-8.177	9.619	-1.429	945902.1_exp4b_26.05.15_m.jpg	-16.873	10.905	1.286	polyp dead	polyp dead	polyp dead	0.136	0.272
94550_1.0_con5A_m.jpg	131.148	13.537	94550_1.0_con5A_26.11.14_m.jpg	133.623	13.774	0.237	94550_1.0_con5A_27.01.15_m.jpg	129.229	14.002	0.228	94550_1.0_con5A_25.03.15_m.jpg	132.393	14.029	0.027	945501.0_con5A_26.05.15_m.jpg	144.667	14.242	0.213	destructive	destructive	destructive	#VALUE!	#VALUE!
94550_1.2_exp5A_m.jpg	107.462	17.407	94550_1.2_exp5A_26.11.14_m.jpg	18.135	17.532	0.125	94550_1.2_exp5B_27.01.15_m.jpg	25.474	17.576	0.044	94550_1.2_exp5A_25.03.15_m.jpg	19.241	16.864	-0.712	945501.2_exp5a_26.05.15_m.jpg	103.834	17.371	0.507	destructive	destructive	destructive	#VALUE!	#VALUE!
94550_1.3_con6B_m.jpg	-179.431	9.67	94550_1.3_con_6B_26.11.14_m.jpg	-173.937	10.209	0.539	94550_1.3_con6B_27.01.15_m.jpg	-160.248	10.36	0.151	94550_1.3_con6B_25.03.15_m.jpg	-176.585	10.338	-0.022	945501.3_con6b_26.05.15_m.jpg	-177.38	10.676	0.338	94550_1.3_con6B_30.07.15.jpg	5.65	10.546	-0.13	0.876
94550_2.0_exp6B_m.jpg	-65.969	8.036	94550_2.0_exp6B_26.11.14_m.jpg	-37.12	8.493	0.457	94550_2.0_EXP6b_27.01.15_m.jpg	-44.417	8.177	-0.316	94550_2.0_exp6B_25.03.15_m.jpg	-14.096	8.622	0.445	945502.0_exp6C_26.05.15_m.jpg	29.565	8.302	-0.32	94550_2.0_exp6B_30.07.15.jpg	29.671	8.591	0.289	0.555
94550_2.1_exp7C_m.jpg now 9427_3.2_con1A)	29.005	10.784	9427_3.2_con1A_26.11.14_m.jpg	-144.494	11.609	0.825	9427_3.2_con1A_27.01.15_m.jpg	38.476	11.457	-0.152	9427_3.2_con1A_25.03.15_m.jpg	-165.069	10.79	-0.667				-10.79	destructive	destructive	destructive	#VALUE!	#VALUE!
94550_2.2_con8A_m.jpg	-124.617	35.829	94550_2.2_con8A_26.11.14_m.jpg	-127.435	36.755	0.926	94550_2.2_con8A_27.01.2015.jpg	55.454	36.875	0.12	94550_2.2_con8A_25.03.15_m.jpg	45.254	35.685	-1.19	945502.2_con8A_26.05.15_m.jpg	44.981	36.259	0.574	destructive	destructive	destructive	#VALUE!	#VALUE!
94550_2.4_con7C_m.jpg	-177.86	14.551	94550_2.4_con7C_26.11.14_m.jpg	-175.352	15.083	0.532	94550_2.4_con7c_27.01.15_m.jpg	-174.685	14.836	-0.247	94550_2.4_con7C_25.03.15_m.jpg	4.065	14.817	-0.019	945502.4_con7c_26.05.15_m.jpg	1.852	14.872	0.055	destructive	destructive	destructive	#VALUE!	#VALUE!
94590_1.1_con9A_m.jpg	128.713	5.388	94590_1.1_con9A_26.11.14_m.jpg	131.774	6.9	1.512	94590_1.1_con9A_27.01.15_m.jpg	144.387	6.735	-0.165	94590_1.1_con9A_25.03.15_m.jpg	131.257	7.107	0.372	945901.1_con9a_26.05.15_m.jpg	123.906	7.013	-0.094	destructive	destructive	destructive	#VALUE!	#VALUE!
94590_1.2_exp9A_m.jpg	156	25.02	94590_1.2_exp9A_26.11.14_m.jpg	151.817	25.816	0.796	94590_1.2_exp9A_27.01.15_m.jpg	155.567	26.028	0.212	94590_1.2_exp9A_25.03.15_m.jpg	172.523	26.481	0.453	945901.2_exp9A_26.05.15_m.jpg	176.283	26.352	-0.129	destructive	destructive	destructive	#VALUE!	#VALUE!
94590_1.3_con5B_m.jpg	103.419	15.917	94590_1.3_con5B_26.11.14_m.jpg	105.097	16.82	0.903	94590_1.3_con5B_27.01.15_m.jpg	105.294	17.217	0.397	94590_1.3_con5B_25.03.15_m.jpg	100.741	17.452	0.235	945901.3_con5B_26.05.15_m.jpg	102.711	17.262	-0.19	94590_1.3_con5B_30.07.15.jpg	-75.623	17.381	0.119	1.464
94590_1.4_exp5B_m.jpg	-172.453	17.825	94590_1.4_exp5B_26.11.14_m.jpg	-170.193	18.806	0.981	94590_1.4_exp5b_27.01.15_m.jpg	-170.95	18.834	0.028	94590_1.4_exp5B_25.03.15_m.jpg	-173.207	18.786	-0.048	945901.4_exp5B_26.05.15_m.jpg	-168.046	19.03	0.244	94590_1.4_exp5b_30.07.15.jpg	10.261	19.177	0.147	1.352
94590_1.5_con6C_m.jpg	-84.166	14.734	94590_1.5_con6C_26.11.14_m.jpg	-95.703	14.723	-0.011	94590_1.5_con6C_27.01.15_m.jpg	-89.622	14.346	-0.377	94590_1.5_con6C_25.03.15_m.jpg	-96.043	14.676	0.33	945901.5_con6c_26.05.15_m.jpg	-91.977	14.641	-0.035	94590_1.5_con6C_30.07.15.jpg	80.514	14.787	0.146	0.053
94590_1.6_exp6C_m.jpg	-61.49	16.038	94590_1.6_exp6C_26.11.14_m.jpg	-60.672	17.215	1.177	94590_1.6_exp6C_27.01.2015_m.jpg	-64.495	17.601	0.386	94590_1.6_exp6C_25.03.15_m.jpg	-63.165	17.76	0.159	945901.6_exp6c_26.05.15_m.jpg	117.021	18.293	0.533	94590_1.6_exp6C_30.07.15.jpg	122.21	18.276	-0.017	2.238
94590_2.0_con9B_m.jpg	84.225	33.966	94590_2.0_con9B_26.11.14_m.jpg	85.586	36.266	2.3	94590_2.0_con9B_27.01.15_m.jpg	77.381	36.346	0.08	94590_2.0_con9B_25.03.15_m.jpg	81.304	37.101	0.755	945902.0_con9B_26.05.15_m.jpg	83.471	36.848	-0.253	94590_2.0_con9B_30.07.15.jpg	-97.901	37.293	0.445	3.327
94590_2.2_exp5C_m.jpg	149.768	21.933	94590_2.2_exp5C_26.11.14_m.jpg	155.234	22.706	0.773	94590_2.2_exp5C_27.01.15_m.jpg	146.951	22.343	-0.363	94590_2.2_exp5C_25.03.15_m.jpg	151.021	23.444	1.101	945902.2_exp5c_26.05.15_m.jpg	153.416	22.891	-0.553	94590_2.2_exp5C_30.07.15.jpg	-22.681	23.427	0.536	1.494
94590_2.3_con6A_m.jpg	-152.984	21.941	94590_2.3_con6A_26.11.14_m.jpg	-156.501	22.494	0.553	94590_2.3_con6A_27.01.15_m.jpg	-153.706	23.263	0.769	94590_2.3_con6A_25.03.15_m.jpg	-146.902	23.105	-0.158	945902.3_con6a_26.05.15_m.jpg	-130.93	23.335	0.23	destructive	destructive	destructive	#VALUE!	#VALUE!
94590_2.4_exp6A_m.jpg	-135.794	14.65	94590_2.4_exp6A_26.11.14_m.jpg	-141.087	14.526	-0.124	94590_2.4_exp6A_27.01.15_m.jpg	-133.542	14.676	0.15	94590_2.4_exp6A_25.03.15_m.jpg	-131.076	14.661	-0.015	945902.4_exp6a_26.05.15_m.jpg	-113.717	15.876	1.215	destructive	destructive	destructive	#VALUE!	#VALUE!
94590_2.5_con7B_m.jpg	-54.061	13.846	94590_2.5_con7B_26.11.14_m.jpg	-53.296	14.04	0.194	94590_2.5_con7B_27.01.15_m.jpg	118.629	14.392	0.352	94590_2.5_con7B_25.03.15_m.jpg	127.804	14.579	0.187	945902.5_con7B_26.05.15_m.jpg	-56.045	14.938	0.359	94590_2.5_con7B_30.07.15.jpg	-59.399	15.533	0.595	1.687
94590_2.6_exp7B_m.jpg	-91.98	25.994	94590_2.6_exp7B_26.11.14_m.jpg	-106.84	26.969	0.975	94590_2.6_exp7B_27.01.2015_m.jpg	-89.787	26.371	-0.598	94590_2.6_exp7B_25.03.15_m.jpg	92.969	26.86	0.489	945902.6_exp7B_26.05.15_m.jpg	-87.635	26.914	0.054	94590_2.6_exp7B_30.07.15.jpg	84.992	26.701	-0.213	0.707
94590_2.7_con5C_m.jpg	-57.243	20.694	94590_2.7_con5C_26.11.14_m.jpg	161.924	21.589	0.895	94590_2.7_con5C_27.01.15_m.jpg	108.159	20.122	-1.467	94590_2.7_con5B_25.03.15_m.jpg	121.176	19.952	-0.17	945902.7_con5C_26.05.15_m.jpg	136.534	21.032	1.08	94590_2.7_con5C_30.07.15.jpg	-32.852	21.757	0.725	1.063
94590_3.1_exp8B_m.jpg	-141.87	15.03	94590_3.1_exp8B_26.11.14_m.jpg	2.005	22.818	7.788	94590_3.1_exp8B_27.01.15_m.jpg	-140.483	15.866	-6.952	94590_3.1_exp8B_25.03.15_m.jpg	-137.592	16.136	0.27	945903.1_exp8B_26.05.15_m.jpg	132.848	16.326	0.19	destructive	destructive	destructive	#VALUE!	#VALUE!
[truncated: 184 more columns]

## Sheet: Polyp mortality
reps 1-4 are Anvil colonies
reps 5 to 9 are Valerie colonies
																										assigned	assigned	final	suggested label		Final tank
Unique ID	Specify No.	Individual piece no.	Seamount	Station	Tank	Final tank	Sampling pt	Destn tank	TREATMENT	Time since exposure (months)	Polyp count										Latitude start S	Longitude start W	Sampling start depth (m)	Sampling finish depth	expt trt	expt rep	sample time	rep.sample time (or use .A, .B, .C if you prefer)
942871.1	94287	1.1	Anvil	66	5	7C	con 1B	7C	CON	2	10										40°38.31	165°33.16	1380	1448	con	1	t=2	1.2	con 1B		7C
942871.2	94287	1.2	Anvil	66	5	8T	exp 1B	8T	EXP	2	6										41°34.89	164°15.31	1223	1241	expt	1	t=2	1.2	exp 1B		8T
942871.3	94287	1.3	Anvil	66	5	3C	con 2C	3C	CON	2	4										41°34.89	164°15.31	1223	1241	con	2	t=3	2.3	con 2C		3C
942871.4	94287	1.4	Anvil	66	5	2T	exp 2C	2T	EXP	2	4										41°34.89	164°15.31	1223	1241	expt	2	t=3	2.3	exp 2C		2T
942872.0	94287	2.0	Anvil	66	6	14C	con 3A	14C	CON	2	7										41°21.88	164°25.14	1220	1250	con	3	t=1	3.1	con 3A		14C
942872.1	94287	2.1	Anvil	66	6	9T	exp 3A	13T	EXP	2	8										41°21.88	164°25.14	1220	1250	expt	3	t=1	3.1	exp 3A		9T
942872.10	94287	2.10	Anvil	66	6	13T	exp 4C	9T	EXP	2	6										41°21.88	164°25.14	1220	1250	expt	4	t=3	4.3	exp 4C		13T
942872.2	94287	2.2	Anvil	66	6	7C	con 1C	7C	CON	2	22										41°21.88	164°25.14	1220	1250	con	1	t=3	1.3	con 1C		7C
942872.3	94287	2.3	Anvil	66	6	8T	exp 1C	8T	EXP	2	12										41°21.88	164°25.14	1220	1250	expt	1	t=3	1.3	exp 1C		8T
942872.6	94287	2.6	Anvil	66	6	14C	con 3B	14C	CON	2	6										41°21.88	164°25.14	1220	1250	con	3	t=2	3.2	con 3B		14C
942872.7	94287	2.7	Anvil	66	6	13T	exp 3B	13T	EXP	2	6										41°21.88	164°25.14	1220	1250	expt	3	t=2	3.2	exp 3B		13T
942872.8	94287	2.8	Anvil	66	6	11C	con 4B	11C	CON	2	7										41°21.88	164°25.14	1220	1250	con	4	t=2	4.2	con 4B		11C
942872.9	94287	2.9	Anvil	66	6	9T	exp 4B	9T	EXP	2	5										41°21.88	164°25.14	1220	1250	expt	4	t=2	4.2	exp 4B		9T
942873.4	94287	3.4	Anvil	66	7	3C	con 2B	3C	CON	2	4										37°42.44	196°0.9	1244	1370	con	2	t=2	2.2	con 2B		3C
942873.5	94287	3.5	Anvil	66	7	2T	exp 2B	2T	EXP	2	5										37°42.44	196°0.9	1244	1370	expt	2	t=2	2.2	exp 2B		2T
942873.7	94287	3.7	Anvil	66	7	9T	exp 4A	9T	EXP	2	4										37°42.44	196°0.9	1244	1370	expt	4	t=1	4.1	exp 4A		9T
942873.8	94287	3.8	Anvil	66	7	11C	con 4C	11C	CON	2	5										37°42.44	196°0.9	1244	1370	con	4	t=3	4.3	con 4C		11C
945501.3	94550	1.3	Valerie	138	2	16C	con 6B	16C	CON	2	34										40°38.31	165°33.16	1380	1448	con	6	t=2	6.2	con 6B		16C
945502.0	94550	2.0	Valerie	138	12	15T	exp 6B	15T	EXP	2	16										40°38.31	165°33.16	1380	1448	expt	6	t=2	6.2	exp 6B		15T
945502.1	94287	3.2	Anvil	66	7	10T	exp 7C	10T	CON	2	11										41°21.88	164°25.14	1220	1250	con	1	t=1	1.1	con 1A		10T
945502.4	94550	2.4	Valerie	138	12	12C	con 7C	12C	CON	2	24														con	7	t=3	7.3	con 7C		12C
945901.3	94590	1.3	Valerie	156	1	4C	con 5B	4C	CON	2	11										41°21.88	164°25.14	1220	1250	con	5	t=2	5.2	con 5B		4C
945901.4	94590	1.4	Valerie	156	1	6T	exp 5B	6T	EXP	2	15										41°21.88	164°25.14	1220	1250	expt	5	t=2	5.2	exp 5B		6T
945901.5	94590	1.5	Valerie	156	1	16C	con 6C	16C	CON	2	30										41°21.88	164°25.14	1220	1250	con	6	t=3	6.3	con 6C		16C
945901.6	94590	1.6	Valerie	156	1	15T	exp 6C	15T	EXP	2	18										41°21.88	164°25.14	1220	1250	expt	6	t=3	6.3	exp 6C		15T
945901.8	94590	1.8	Valerie	156	1	1C	con 8C	1C	CON	2	12										41°34.89	164°15.31	1223	1241	con	8	t=3	8.3	con 8C		1C
945901.9	94590	1.9	Valerie	156	1	5T	exp 8C	5T	EXP	2	7										41°34.89	164°15.31	1223	1241	expt	8	t=3	8.3	exp 8C		5T
945902.0	94590	2.0	Valerie	156	4	18C	con 9B	18C	CON	2	11										39°11.75	167°35.39	1082	1090	con	9	t=2	9.2	con 9B		18C
945902.1	94590	2.1	Valerie	156	4	17T	exp 9B	17T	EXP	2	30										39°11.75	167°35.39	1082	1090	expt	9	t=2	9.2	exp 9B		17T
945902.2	94590	2.2	Valerie	156	4	6T	exp 5C	6T	EXP	2	5										39°9.86	167°21.01	910	934	expt	5	t=3	5.3	exp 5C		6T
945902.5	94590	2.5	Valerie	156	4	12C	con 7B	12C	CON	2	4										37°42.44	196°0.9	1244	1370	con	7	t=2	7.2	con 7B		12C
945902.6	94590	2.6	Valerie	156	4	10T	exp 7B	10T	EXP	2	4										37°42.44	196°0.9	1244	1370	expt	7	t=2	7.2	exp 7B		10T
945902.7	94590	2.7	Valerie	156	4	4C	con 5C	4C	CON	2	25														con	5	t=3	5.3	con 5C		4C
945903.0	94590	3.0	Valerie	156	11	1C	con 8B	1C	CON	2	20										37°42.44	196°0.9	1244	1370	con	8	t=2	8.2	con 8B		1C
945903.1	94590	3.1	Valerie	156	11	5T	exp 8B	5T	EXP	2	10										37°42.44	196°0.9	1244	1370	expt	8	t=2	8.2	exp 8B		5T
945903.2	94590	3.2	Valerie	156	11	18C	con 9C	18C	CON	2	9										37°42.44	196°0.9	1244	1370	con	9	t=3	9.3	con 9C		18C
945903.3	94590	3.3	Valerie	156	11	17T	exp 9C	17T	EXP	2	12										37°42.44	196°0.9	1244	1370	expt	9	t=3	9.3	exp 9C		17T
942871.1	94287	1.1	Anvil	66	5	7C	con 1B	7C	CON	4	8
942871.2	94287	1.2	Anvil	66	5	8T	exp 1B	8T	EXP	4	6
942871.3	94287	1.3	Anvil	66	5	3C	con 2C	3C	CON	4	2
942871.4	94287	1.4	Anvil	66	5	2T	exp 2C	2T	EXP	4	3
942872.0	94287	2.0	Anvil	66	6	14C	con 3A	14C	CON	4	7
942872.1	94287	2.1	Anvil	66	6	9T	exp 3A	13T	EXP	4	8
942872.10	94287	2.10	Anvil	66	6	13T	exp 4C	9T	EXP	4	4
942872.2	94287	2.2	Anvil	66	6	7C	con 1C	7C	CON	4	22
942872.3	94287	2.3	Anvil	66	6	8T	exp 1C	8T	EXP	4	12
942872.6	94287	2.6	Anvil	66	6	14C	con 3B	14C	CON	4	4
942872.7	94287	2.7	Anvil	66	6	13T	exp 3B	13T	EXP	4	4
942872.8	94287	2.8	Anvil	66	6	11C	con 4B	11C	CON	4	6
942872.9	94287	2.9	Anvil	66	6	9T	exp 4B	9T	EXP	4	5
942873.4	94287	3.4	Anvil	66	7	3C	con 2B	3C	CON	4	4
942873.5	94287	3.5	Anvil	66	7	2T	exp 2B	2T	EXP	4	5
942873.7	94287	3.7	Anvil	66	7	9T	exp 4A	9T	EXP	4	4
942873.8	94287	3.8	Anvil	66	7	11C	con 4C	11C	CON	4	4
945501.3	94550	1.3	Valerie	138	2	16C	con 6B	16C	CON	4	33
945502.0	94550	2.0	Valerie	138	12	15T	exp 6B	15T	EXP	4	14
945502.1	94287	3.2	Anvil	66	7	10T	exp 7C	10T	CON	4	11
945502.4	94550	2.4	Valerie	138	12	12C	con 7C	12C	CON	4	24
945901.3	94590	1.3	Valerie	156	1	4C	con 5B	4C	CON	4	11
945901.4	94590	1.4	Valerie	156	1	6T	exp 5B	6T	EXP	4	15
945901.5	94590	1.5	Valerie	156	1	16C	con 6C	16C	CON	4	30
945901.6	94590	1.6	Valerie	156	1	15T	exp 6C	15T	EXP	4	16
945901.8	94590	1.8	Valerie	156	1	1C	con 8C	1C	CON	4	12
945901.9	94590	1.9	Valerie	156	1	5T	exp 8C	5T	EXP	4	7
945902.0	94590	2.0	Valerie	156	4	18C	con 9B	18C	CON	4	11
945902.1	94590	2.1	Valerie	156	4	17T	exp 9B	17T	EXP	4	24
945902.2	94590	2.2	Valerie	156	4	6T	exp 5C	6T	EXP	4	5
945902.5	94590	2.5	Valerie	156	4	12C	con 7B	12C	CON	4	4
945902.6	94590	2.6	Valerie	156	4	10T	exp 7B	10T	EXP	4	4
945902.7	94590	2.7	Valerie	156	4	4C	con 5C	4C	CON	4	25
945903.0	94590	3.0	Valerie	156	11	1C	con 8B	1C	CON	4	16
945903.1	94590	3.1	Valerie	156	11	5T	exp 8B	5T	EXP	4	10
945903.2	94590	3.2	Valerie	156	11	18C	con 9C	18C	CON	4	0
945903.3	94590	3.3	Valerie	156	11	17T	exp 9C	17T	EXP	4	12
942871.1	94287	1.1	Anvil	66	5	7C	con 1B	7C	CON	6	6
942871.2	94287	1.2	Anvil	66	5	8T	exp 1B	8T	EXP	6	3
942871.3	94287	1.3	Anvil	66	5	3C	con 2C	3C	CON	6	1
942871.4	94287	1.4	Anvil	66	5	2T	exp 2C	2T	EXP	6	3
942872.0	94287	2.0	Anvil	66	6	14C	con 3A	14C	CON	6	4
942872.1	94287	2.1	Anvil	66	6	9T	exp 3A	13T	EXP	6	7
942872.10	94287	2.10	Anvil	66	6	13T	exp 4C	9T	EXP	6	0
942872.2	94287	2.2	Anvil	66	6	7C	con 1C	7C	CON	6	19
942872.3	94287	2.3	Anvil	66	6	8T	exp 1C	8T	EXP	6	9
942872.6	94287	2.6	Anvil	66	6	14C	con 3B	14C	CON	6	2
942872.7	94287	2.7	Anvil	66	6	13T	exp 3B	13T	EXP	6	3
942872.8	94287	2.8	Anvil	66	6	11C	con 4B	11C	CON	6	4
942872.9	94287	2.9	Anvil	66	6	9T	exp 4B	9T	EXP	6	2
942873.4	94287	3.4	Anvil	66	7	3C	con 2B	3C	CON	6	4
942873.5	94287	3.5	Anvil	66	7	2T	exp 2B	2T	EXP	6	1
942873.7	94287	3.7	Anvil	66	7	9T	exp 4A	9T	EXP	6	4
942873.8	94287	3.8	Anvil	66	7	11C	con 4C	11C	CON	6	6
945501.3	94550	1.3	Valerie	138	2	16C	con 6B	16C	CON	6	21
945502.0	94550	2.0	Valerie	138	12	15T	exp 6B	15T	EXP	6	12
945502.1	94287	3.2	Anvil	66	7	10T	exp 7C	10T	CON	6	11
945502.4	94550	2.4	Valerie	138	12	12C	con 7C	12C	CON	6	19
945901.3	94590	1.3	Valerie	156	1	4C	con 5B	4C	CON	6	8
945901.4	94590	1.4	Valerie	156	1	6T	exp 5B	6T	EXP	6	8
945901.5	94590	1.5	Valerie	156	1	16C	con 6C	16C	CON	6	18
945901.6	94590	1.6	Valerie	156	1	15T	exp 6C	15T	EXP	6	14
945901.8	94590	1.8	Valerie	156	1	1C	con 8C	1C	CON	6	9
945901.9	94590	1.9	Valerie	156	1	5T	exp 8C	5T	EXP	6	3
945902.0	94590	2.0	Valerie	156	4	18C	con 9B	18C	CON	6	10
945902.1	94590	2.1	Valerie	156	4	17T	exp 9B	17T	EXP	6	18
945902.2	94590	2.2	Valerie	156	4	6T	exp 5C	6T	EXP	6	4
945902.5	94590	2.5	Valerie	156	4	12C	con 7B	12C	CON	6	4
945902.6	94590	2.6	Valerie	156	4	10T	exp 7B	10T	EXP	6	3
945902.7	94590	2.7	Valerie	156	4	4C	con 5C	4C	CON	6	22
945903.0	94590	3.0	Valerie	156	11	1C	con 8B	1C	CON	6	18
945903.1	94590	3.1	Valerie	156	11	5T	exp 8B	5T	EXP	6	2
945903.2	94590	3.2	Valerie	156	11	18C	con 9C	18C	CON	6	0
945903.3	94590	3.3	Valerie	156	11	17T	exp 9C	17T	EXP	6	0
942871.1	94287	1.1	Anvil	66	5	7C	con 1B	7C	CON	8	4
942871.2	94287	1.2	Anvil	66	5	8T	exp 1B	8T	EXP	8	3
942871.3	94287	1.3	Anvil	66	5	3C	con 2C	3C	CON	8	0 dead
942871.4	94287	1.4	Anvil	66	5	2T	exp 2C	2T	EXP	8	0 dead
942872.0	94287	2.0	Anvil	66	6	14C	con 3A	14C	CON	8	3
942872.1	94287	2.1	Anvil	66	6	9T	exp 3A	13T	EXP	8	6
942872.10	94287	2.10	Anvil	66	6	13T	exp 4C	9T	EXP	8	1
942872.2	94287	2.2	Anvil	66	6	7C	con 1C	7C	CON	8	24
942872.3	94287	2.3	Anvil	66	6	8T	exp 1C	8T	EXP	8	7
942872.6	94287	2.6	Anvil	66	6	14C	con 3B	14C	CON	8	2
942872.7	94287	2.7	Anvil	66	6	13T	exp 3B	13T	EXP	8	2
942872.8	94287	2.8	Anvil	66	6	11C	con 4B	11C	CON	8	2
942872.9	94287	2.9	Anvil	66	6	9T	exp 4B	9T	EXP	8	0 dead
942873.4	94287	3.4	Anvil	66	7	3C	con 2B	3C	CON	8	4
942873.5	94287	3.5	Anvil	66	7	2T	exp 2B	2T	EXP	8	2
942873.7	94287	3.7	Anvil	66	7	9T	exp 4A	9T	EXP	8	4
942873.8	94287	3.8	Anvil	66	7	11C	con 4C	11C	CON	8	4
945501.3	94550	1.3	Valerie	138	2	16C	con 6B	16C	CON	8	23
945502.0	94550	2.0	Valerie	138	12	15T	exp 6B	15T	EXP	8	13
945502.1	94287	3.2	Anvil	66	7	10T	exp 7C	10T	CON	8	11
945502.4	94550	2.4	Valerie	138	12	12C	con 7C	12C	CON	8	24
945901.3	94590	1.3	Valerie	156	1	4C	con 5B	4C	CON	8	9
945901.4	94590	1.4	Valerie	156	1	6T	exp 5B	6T	EXP	8	8
945901.5	94590	1.5	Valerie	156	1	16C	con 6C	16C	CON	8	29
945901.6	94590	1.6	Valerie	156	1	15T	exp 6C	15T	EXP	8	18
945901.8	94590	1.8	Valerie	156	1	1C	con 8C	1C	CON	8	14
945901.9	94590	1.9	Valerie	156	1	5T	exp 8C	5T	EXP	8	3
945902.0	94590	2.0	Valerie	156	4	18C	con 9B	18C	CON	8	12
945902.1	94590	2.1	Valerie	156	4	17T	exp 9B	17T	EXP	8	33
945902.2	94590	2.2	Valerie	156	4	6T	exp 5C	6T	EXP	8	5
945902.5	94590	2.5	Valerie	156	4	12C	con 7B	12C	CON	8	5
945902.6	94590	2.6	Valerie	156	4	10T	exp 7B	10T	EXP	8	3
945902.7	94590	2.7	Valerie	156	4	4C	con 5C	4C	CON	8	30
945903.0	94590	3.0	Valerie	156	11	1C	con 8B	1C	CON	8	16
945903.1	94590	3.1	Valerie	156	11	5T	exp 8B	5T	EXP	8	2
945903.2	94590	3.2	Valerie	156	11	18C	con 9C	18C	CON	8	1
945903.3	94590	3.3	Valerie	156	11	17T	exp 9C	17T	EXP	8	0 dead
942871.1	94287	1.1	Anvil	66	5	7C	con 1B	7C	CON	10	4
942871.2	94287	1.2	Anvil	66	5	8T	exp 1B	8T	EXP	10	2
942871.3	94287	1.3	Anvil	66	5	3C	con 2C	3C	CON	10	0
942871.4	94287	1.4	Anvil	66	5	2T	exp 2C	2T	EXP	10	0
942872.0	94287	2.0	Anvil	66	6	14C	con 3A	14C	CON	10	2
942872.1	94287	2.1	Anvil	66	6	9T	exp 3A	13T	EXP	10	6
942872.10	94287	2.10	Anvil	66	6	13T	exp 4C	9T	EXP	10	0
942872.2	94287	2.2	Anvil	66	6	7C	con 1C	7C	CON	10	19
942872.3	94287	2.3	Anvil	66	6	8T	exp 1C	8T	EXP	10	5
942872.6	94287	2.6	Anvil	66	6	14C	con 3B	14C	CON	10	1
942872.7	94287	2.7	Anvil	66	6	13T	exp 3B	13T	EXP	10	1
942872.8	94287	2.8	Anvil	66	6	11C	con 4B	11C	CON	10	2
942872.9	94287	2.9	Anvil	66	6	9T	exp 4B	9T	EXP	10	0
942873.4	94287	3.4	Anvil	66	7	3C	con 2B	3C	CON	10	4
942873.5	94287	3.5	Anvil	66	7	2T	exp 2B	2T	EXP	10	2
942873.7	94287	3.7	Anvil	66	7	9T	exp 4A	9T	EXP	10	4
942873.8	94287	3.8	Anvil	66	7	11C	con 4C	11C	CON	10	4
945501.3	94550	1.3	Valerie	138	2	16C	con 6B	16C	CON	10	20
945502.0	94550	2.0	Valerie	138	12	15T	exp 6B	15T	EXP	10
945502.1	94287	3.2	Anvil	66	7	10T	exp 7C	10T	CON	10
945502.4	94550	2.4	Valerie	138	12	12C	con 7C	12C	CON	10	20
945901.3	94590	1.3	Valerie	156	1	4C	con 5B	4C	CON	10	10
945901.4	94590	1.4	Valerie	156	1	6T	exp 5B	6T	EXP	10	10
945901.5	94590	1.5	Valerie	156	1	16C	con 6C	16C	CON	10	29
945901.6	94590	1.6	Valerie	156	1	15T	exp 6C	15T	EXP	10	8
945901.8	94590	1.8	Valerie	156	1	1C	con 8C	1C	CON	10	10
945901.9	94590	1.9	Valerie	156	1	5T	exp 8C	5T	EXP	10	4
945902.0	94590	2.0	Valerie	156	4	18C	con 9B	18C	CON	10	10
945902.1	94590	2.1	Valerie	156	4	17T	exp 9B	17T	EXP	10	34
945902.2	94590	2.2	Valerie	156	4	6T	exp 5C	6T	EXP	10	5
945902.5	94590	2.5	Valerie	156	4	12C	con 7B	12C	CON	10	4
945902.6	94590	2.6	Valerie	156	4	10T	exp 7B	10T	EXP	10	4
945902.7	94590	2.7	Valerie	156	4	4C	con 5C	4C	CON	10	19
945903.0	94590	3.0	Valerie	156	11	1C	con 8B	1C	CON	10	18
945903.1	94590	3.1	Valerie	156	11	5T	exp 8B	5T	EXP	10	1
945903.2	94590	3.2	Valerie	156	11	18C	con 9C	18C	CON	10	0
945903.3	94590	3.3	Valerie	156	11	17T	exp 9C	17T	EXP	10	0
942871.1	94287	1.1	Anvil	66	5	7C	con 1B	7C	CON	12	4
942871.2	94287	1.2	Anvil	66	5	8T	exp 1B	8T	EXP	12	1
942871.3	94287	1.3	Anvil	66	5	3C	con 2C	3C	CON	12	0
942871.4	94287	1.4	Anvil	66	5	2T	exp 2C	2T	EXP	12	0
942872.0	94287	2.0	Anvil	66	6	14C	con 3A	14C	CON	12	0
942872.1	94287	2.1	Anvil	66	6	9T	exp 3A	13T	EXP	12	0
942872.10	94287	2.10	Anvil	66	6	13T	exp 4C	9T	EXP	12
942872.2	94287	2.2	Anvil	66	6	7C	con 1C	7C	CON	12	12
942872.3	94287	2.3	Anvil	66	6	8T	exp 1C	8T	EXP	12	4
942872.6	94287	2.6	Anvil	66	6	14C	con 3B	14C	CON	12	1
942872.7	94287	2.7	Anvil	66	6	13T	exp 3B	13T	EXP	12	1
942872.8	94287	2.8	Anvil	66	6	11C	con 4B	11C	CON	12	1
942872.9	94287	2.9	Anvil	66	6	9T	exp 4B	9T	EXP	12	0
942873.4	94287	3.4	Anvil	66	7	3C	con 2B	3C	CON	12	5
942873.5	94287	3.5	Anvil	66	7	2T	exp 2B	2T	EXP	12	2
942873.7	94287	3.7	Anvil	66	7	9T	exp 4A	9T	EXP	12	2
942873.8	94287	3.8	Anvil	66	7	11C	con 4C	11C	CON	12	3
945501.3	94550	1.3	Valerie	138	2	16C	con 6B	16C	CON	12	21
945502.0	94550	2.0	Valerie	138	12	15T	exp 6B	15T	EXP	12	6
945502.1	94287	3.2	Anvil	66	7	10T	exp 7C	10T	CON	12	0
945502.4	94550	2.4	Valerie	138	12	12C	con 7C	12C	CON	12	16
945901.3	94590	1.3	Valerie	156	1	4C	con 5B	4C	CON	12	8
945901.4	94590	1.4	Valerie	156	1	6T	exp 5B	6T	EXP	12	8
945901.5	94590	1.5	Valerie	156	1	16C	con 6C	16C	CON	12	28
945901.6	94590	1.6	Valerie	156	1	15T	exp 6C	15T	EXP	12	15
945901.8	94590	1.8	Valerie	156	1	1C	con 8C	1C	CON	12	10
945901.9	94590	1.9	Valerie	156	1	5T	exp 8C	5T	EXP	12	4
945902.0	94590	2.0	Valerie	156	4	18C	con 9B	18C	CON	12	11
945902.1	94590	2.1	Valerie	156	4	17T	exp 9B	17T	EXP	12	24
945902.2	94590	2.2	Valerie	156	4	6T	exp 5C	6T	EXP	12	4
945902.5	94590	2.5	Valerie	156	4	12C	con 7B	12C	CON	12	5
945902.6	94590	2.6	Valerie	156	4	10T	exp 7B	10T	EXP	12	4
945902.7	94590	2.7	Valerie	156	4	4C	con 5C	4C	CON	12	22
945903.0	94590	3.0	Valerie	156	11	1C	con 8B	1C	CON	12	13
945903.1	94590	3.1	Valerie	156	11	5T	exp 8B	5T	EXP	12	in spares tank
945903.2	94590	3.2	Valerie	156	11	18C	con 9C	18C	CON	12	1
945903.3	94590	3.3	Valerie	156	11	17T	exp 9C	17T	EXP	12	0

## Sheet: Respiration - raw
Centrifuge (and pHi) no.	Months since exposure	unique ID	Respiration chamberchamber	um 02/L/H
1	9	942872.0 CON 3C	1	6.90476
2	9	942873.2 EXP 1A	NA	NA
3	9	942872.4 CON2A	4	3.37838
4	9	942872.5 EXP 2A	5	3.45455
5	9	942872.7 EXP 3B	1	5.54286
6	9	945502.2 CON 8A	3	8.37662
7	9	94273.2 CON 1A	2	3.125
8	9	945501.0 CON 5A	1	14.4628
9	9	945501.2 EXP 5A	4	8.8529
10	9	942873.6 CON 4A	4	3.47222
11	9	945502.3 EXP 8A	NA	NA
12	9	942873.1 EXP 3C	NA	NA
13	9	945901.10 CON 7A	2	4.34286
14	9	945901.2 EXP 9A	4	4.4
15	9	945901.7 EXP 7A	1	3.125
17	9	945902.3 CON 6A	3	4.66667
18	9	945902.4 EXP 6A	3	4.7027
1	12	945903.0 CON8B	1	6.72043
2	12	945902.5 CON7B	4	5.43779
3	12	945901.3 CON5B	2	10.5185
4	12	945902.6 EXP7B	3	2.62857
5	12	942871.2 EXP1B	4	9.6
6	12	942872.8 CON4B	3	2.66667
7	12	945901.4 EXP5B	1	8.0625
8	12	942873.5 EXP2B	2	6.48148
9	12	942871.1 CON 1B	5	5.54688
10	12	945501.3 CON6B
12	12	942873.1 CON2B
12	12	942873.1 CON2B
13	12	945902.0 EXP6B	5	15.697
56	12	945903.1 EXP8B
78	12	942873.7 EXP4A	4	8.88889
TRI	12	945903.3 EXP9C	4	14.8
WA	12	942872.6 CON3B
WB	12	945902.0 CON9B	1	12.6667
		942873.4 CON 2B	3	12.96
		945901.5 CON 6B	2	12.4848

## Sheet: Respiration - normalising
AFDW	Centrifuge (and pHi) no.	unique ID	Respiration chamberchamber	Duration (hours)	volume (mL)	um 02 loss	um 02/L/H	um 02 loss per 1L	polyp count	Protein (ug/uL)	Protein (ug/uL)- no normalization for volume
0.1209	1	942872.0 CON 3C	1	3	280	5.8	6.90476	20.7143	6	0	0.155009
0.3707	3	942872.4 CON2A	4	2	370	2.5	3.37838	6.75676	8	0	0.236169
0.578	4	942872.5 EXP 2A	5	5.5	200	3.8	3.45455	19	4	0.49641	0.27637
0.1189	5	942872.7 EXP 3B	1	5	350	9.7	5.54286	27.7143	18	0	0.262717
1.3016	6	945502.2 CON 8A	3	5.5	280	12.9	8.37662	46.0714	8	0	0.198244
0.4841	7	94273.2 CON 1A	2	5	300	4.6875	3.125	15.625	14	0.092054	0.229343
0.3603	8	945501.0 CON 5A	1	5.5	220	17.5	14.4628	79.5455	20	0.212656	0.212656
0.2332	9	945501.2 EXP 5A	4	6.5	285	16.4	8.8529	57.5438	19	0.47009	0.267268
0.2914	10	942873.6 CON 4A	4	6	300	6.25	3.47222	20.8333	2	0.193465	0.265751
0.7134	13	945901.10 CON 7A	2	5	350	7.6	4.34286	21.7143	29	1.2116	0.3014
0.4647	14	945901.2 EXP 9A	4	5	300	6.6	4.4	22	20	0.842241	0.249064
0.3274	15	945901.7 EXP 7A	1	5	300	4.6875	3.125	15.625	4	0.11735	0.252098
0.2042	17	945902.3 CON 6A	3	5	300	7	4.66667	23.3333	5	0.145907	0.145907
0.7212	18	945902.4 EXP 6A	3	5	370	8.7	4.7027	23.5135	28	0.160319	0.160319
	9
	3
	1
	2
	5
	6
	7
	12
	15
	14
	17
	18
	8
	10
	4
	13
		Polyp count and protein give the best relationship

## Sheet: Respiration - protein
										UD = protein levels are too low to be detected
Sample number	Volume (mL)	A1	A2	A3	A average	Protein per 5uL sub-sample	Volume (uL)	Volume (no. of 5uL's)	Total protein in sample (ug)		Curve
9	64	0.315	0.32	0.32	0.318333	0.267268	64000	12800	3421.02		Standard (ug/uL)	A1	A2	A3	A average		A average	Standard (ug/uL)
3	14.2	0.305	0.302	0.307	0.304667	0.236169	14200	2840	670.72		0.25	0.222	0.25	0.335	0.269		0.269	0.25
1	36.5	0.188	0.312	0.307	0.269	0.155009	36500	7300	1131.57		0.5	0.424	0.464	n a	0.444		0.444	0.5
2	42	.3.06	0.315	na	0.315	0.259682	42000	8400	2181.33		1	0.632	0.669	0.735	0.678667		0.678667	1
5	28.5	0.317	0.311	0.321	0.316333	0.262717	28500	5700	1497.48		1.5	0.821	1.026	0.86	0.902333		0.902333	1.5
6	19	0.284	0.251	0.329	0.288	0.198244	19000	3800	753.327		2	0.929	0.998	1.126	1.01767		1.01767	2
7	40	0.291	0.306	0.308	0.301667	0.229343	40000	8000	1834.74
12	50	0.296	0.256	na	0.276	0.170938	50000	10000	1709.38
15	40.5	0.311	0.319	0.305	0.311667	0.252098	40500	8100	2041.99
14	92	0.309	0.305	0.317	0.310333	0.249064	92000	18400	4582.77
17	50	0.241	0.241	0.313	0.265	0.145907	50000	10000	1459.07
18	50	0.279	0.303	0.232	0.271333	0.160319	50000	10000	1603.19
8	50	0.305	0.298	0.28	0.294333	0.212656	50000	10000	2126.56
10	45	0.306	0.31	0.337	0.317667	0.265751	45000	9000	2391.75
4	65	0.322	0.317	0.328	0.322333	0.27637	65000	13000	3592.8
13	110	0.36	0.326	0.314	0.333333	0.3014	110000	22000	6630.8
